# Supplementary material for: Interplay of adherens junctions and matrix proteolysis determines the invasive pattern and growth of squamous cell carcinoma
Source: eLife. 2023 Mar 9;12:e76520. doi: 10.7554/eLife.76520 (PMC9998089; doi:10.7554/eLife.76520)
Supplement: Figure 1—figure supplement 1—source data 1. [file elife-76520-fig1-figsupp1-data1.xlsx]

## Sheet: Figure 1 - figure supplement 1e
I	II	III
1	3	2
4	3	2
4	5	3
4	4	4
3	4	3
5	4	4
3	2	3
3	3	4
3	6	3
5	4	3
3	5	3
5	3	4
4	5	4
4	3	3
8	5	3
4	4	3
3	4	4
5	3	3
4	4	4
6	2	3
5	1	2
6	1	4
4	2	3
3	3	4
4	2	3
5	3	4
3	3	5
3	3	4
5	2	4
3	3	3
3	4	3
3	5	4
3	4	3
4	6	3
5	5	2
4	1	3
3	2	4
3	3	3
3	3	3
3	3	4
4	4	1
2	3	2
3	3	2
4	3	2
5	4	3
5	3	2
4	5	3
6	3	2
4	3	2
8	4	3
4	2	2
5	2	1
4	5	1
5	4	1
4	3	2
8	4	2
2	3	2
3	4	1
4	4	1
4	4	2
4	3	1
3	4	1
5	4	1
3	3	3
6	2	3
7	3	4
4	3	3
3	4	4
4	3	3
7	3	4
2	5	3
4	4	2
6	4	2
4	3	3
5	4	4
5	3	3
6	3	3
4	3	2
2	4	3
4	5	2
4	7	4
5	3	1
4	4	1
7	4	1
3	3	3
3	3	3
4	5	3
5	3	4
3		2
3		4
6		2
5		3
5		3
2		2
4		3
5		2
5
4
3
6
6
5
5
5
6
4
5
3
4
5
6
6
7
5
6
5
8
5
6
Table Analyzed	A
Data sets analyzed	A-C
ANOVA summary
F	49.6
P value	<0.0001
P value summary	****
Significant diff. among means (P < 0.05)?	Yes
R square	0.2485
Brown-Forsythe test
F (DFn, DFd)	4.058 (2, 300)
P value	0.0182
P value summary	*
Are SDs significantly different (P < 0.05)?	Yes
Bartlett's test
Bartlett's statistic (corrected)	13.26
P value	0.0013
P value summary	**
Are SDs significantly different (P < 0.05)?	Yes
ANOVA table	SS	DF	MS	F (DFn, DFd)	P value
Treatment (between columns)	139.3	2	69.63	F (2, 300) = 49.60	P<0.0001
Residual (within columns)	421.2	300	1.404
Total	560.5	302
Data summary
Number of treatments (columns)	3
Number of values (total)	303
Number of families	1
Number of comparisons per family	3
Alpha	0.05
Tukey's multiple comparisons test	Mean Diff.	95.00% CI of diff.	Significant?	Summary	Adjusted P Value
I vs. II	0.8811	0.4887 to 1.274	Yes	****	<0.0001	A-B
I vs. III	1.609	1.226 to 1.992	Yes	****	<0.0001	A-C
II vs. III	0.7282	0.3163 to 1.140	Yes	***	0.0001	B-C
Test details	Mean 1	Mean 2	Mean Diff.	SE of diff.	n1	n2	q	DF
I vs. II	4.37	3.489	0.8811	0.1666	119	88	7.48	300
I vs. III	4.37	2.76	1.609	0.1626	119	96	14	300
II vs. III	3.489	2.76	0.7282	0.1749	88	96	5.889	300

## Sheet: Figure 1 - figure supplement 1f
I	II	III
4	2	1
3	3	2
4	4	1
6	4	2
4	3	3
6	5	3
5	3	2
4	3	2
4	4	2
6	5	3
6	3	2
5	5	3
4	3	2
5	3	2
9	3	2
5	5	2
6	3	3
3	3	2
5	4	3
6	7	4
3	3	2
4	3	2
7	3	3
5	3	1
3	4	2
4	6	1
7	5	2
3	4	3
7	5	3
3	5	4
5	2	2
3	3	1
7	4	2
4	5	3
4	3	3
5	3	2
5	3	1
5	3	1
7	4	2
4	3	3
4	4	3
3	5	2
3	3	2
4	5	3
8	3	3
3	2	4
4	2	4
6	3	3
2	4	5
7	2	2
3	3	3
5	3	2
6	2	2
6	4	4
4	3	2
5	3	3
8	4	2
2	3	3
5	4	2
6	5	2
3	6	3
7	5	2
6	3	4
8	2	3
4	4	1
5	3	1
5	4	2
6	3	3
5	1	2
9	3	2
4	3	1
6	4	2
4	4	1
3	5	2
5	3	3
5	6	3
2	5	3
4	3	2
8	4	1
3	4	1
5	3	1
6	4	2
5	4	2
6	5	2
5	5	2
4	6	2
7	3	2
4	2	2
6	2	3
5	3	3
6	4	3
4	5	3
4	3	3
5	4	2
4	5	1
5	6	2
5	3	2
4	4	3
7	5	3
6	3	4
5	4	3
4	3	3
5	4	4
3		2
		1
Brown-Forsythe test
F (DFn, DFd)	8.995 (2, 309)
P value	0.0002
P value summary	***
Are SDs significantly different (P < 0.05)?	Yes
Bartlett's test
Bartlett's statistic (corrected)	31.63
P value	<0.0001
P value summary	****
Are SDs significantly different (P < 0.05)?	Yes
ANOVA table	SS	DF	MS	F (DFn, DFd)
Treatment (between columns)	343.1	2	171.5	F (2, 309) = 121.1
Residual (within columns)	437.9	309	1.417
Total	780.9	311
Data summary
Number of treatments (columns)	3
Number of values (total)	312
Number of families	1
Number of comparisons per family	3
Alpha	0.05
Tukey's multiple comparisons test	Mean Diff.	95.00% CI of diff.	Significant?	Summary	Adjusted P Value
I vs. II	1.214	0.8247 to 1.604	Yes	****	<0.0001	A-B
I vs. III	2.561	2.173 to 2.949	Yes	****	<0.0001	A-C
II vs. III	1.347	0.9579 to 1.735	Yes	****	<0.0001	B-C
Test details	Mean 1	Mean 2	Mean Diff.	SE of diff.	n1	n2	q	DF
I vs. II	4.913	3.699	1.214	0.1655	104	103	10.38	309
I vs. III	4.913	2.352	2.561	0.1647	104	105	21.99	309
II vs. III	3.699	2.352	1.347	0.1651	103	105	11.54	309
