# Supplementary material for: Interplay of adherens junctions and matrix proteolysis determines the invasive pattern and growth of squamous cell carcinoma
Source: eLife. 2023 Mar 9;12:e76520. doi: 10.7554/eLife.76520 (PMC9998089; doi:10.7554/eLife.76520)
Supplement: Figure 3—figure supplement 1—source data 1. [file elife-76520-fig3-figsupp1-data1.xlsx]

## Sheet: Figure 3 - figure supplement 1h
WT	MMP14 OE
12.82	40.51
5.67	20.58
14.75	20.28
12.15	23.03
5.49	12.28
12.5	15.28
18.88	18.4
13.33	17.1
6.24	18.28
10.15	19.27
10.59	23.38
9.83	21.9
15.17	19.53
18.1	8
11.78	15.2
15.63	12.42
11.89	14.49
10.08	21.35
14.82	12.5
11.74	17.89
16.95	10.24
9.92	13.19
9.08	19.53
12.45	6.6
11.73	12.9
8.88	14.75
17.29	17.89
10.2	10.73
17.6	10.88
11	17.71
11.65	10.67
9.62	10.52
10.15	16.41
13.88	3.3
	13.62
	28.84
	18.47
	11.45
	19.53
	14.75
	14.75
	9.73
	16.47
	11.11
	10.4
	13.6
	15.84
	13.45
	10.67
	15.29
	13.97
	17.19
	10.12
	11.45
	20
	21.53
	10.52
	14.76
	19.38
	8.02
	13.35
	10.19
	20.33
	18.47
	17.54
	26.48
	20.02
	21.6
	14.09
	18.51
Table Analyzed	Data 2
Column B	MMP14 OE
vs.	vs.
Column A	WT
Unpaired t test
P value	0.0005
P value summary	***
Significantly different (P < 0.05)?	Yes
One- or two-tailed P value?	Two-tailed
t, df	t=3.603, df=102
How big is the difference?
Mean of column A	12.12
Mean of column B	15.89
Difference between means (B - A) ± SEM	3.775 ± 1.048
95% confidence interval	1.696 to 5.853
R squared (eta squared)	0.1129
F test to compare variances
F, DFn, Dfd	2.757, 69, 33
P value	0.0019
P value summary	**
Significantly different (P < 0.05)?	Yes
Data analyzed
Sample size, column A	34
Sample size, column B	70
