# Supplementary material for: Interplay of adherens junctions and matrix proteolysis determines the invasive pattern and growth of squamous cell carcinoma
Source: eLife. 2023 Mar 9;12:e76520. doi: 10.7554/eLife.76520 (PMC9998089; doi:10.7554/eLife.76520)
Supplement: Figure 4—figure supplement 1—source data 2. [file elife-76520-fig4-figsupp1-data2.zip]

Archive with 21 entries (20 files):
- Figure 4 - figure supplement 1 - source data2/
- Figure 4 - figure supplement 1 - source data2/Figure 4 - figure supplement 1d Blot of integrin beta 3 with label.png
- __MACOSX/Figure 4 - figure supplement 1 - source data2/._Figure 4 - figure supplement 1d Blot of integrin beta 3 with label.png
- Figure 4 - figure supplement 1 - source data2/Figure 4 - figure supplement 1d Blot of  beta actin.png
- __MACOSX/Figure 4 - figure supplement 1 - source data2/._Figure 4 - figure supplement 1d Blot of  beta actin.png
- Figure 4 - figure supplement 1 - source data2/Figure 4 - figure supplement 1d Blot of integrin beta 1 with label.png
- __MACOSX/Figure 4 - figure supplement 1 - source data2/._Figure 4 - figure supplement 1d Blot of integrin beta 1 with label.png
- Figure 4 - figure supplement 1 - source data2/Figure 4 - figure supplement 1b Blot of integrin beta 1.png
- __MACOSX/Figure 4 - figure supplement 1 - source data2/._Figure 4 - figure supplement 1b Blot of integrin beta 1.png
- Figure 4 - figure supplement 1 - source data2/Figure 4 - figure supplement 1b Blot of integrin beta 1 with label.png
- __MACOSX/Figure 4 - figure supplement 1 - source data2/._Figure 4 - figure supplement 1b Blot of integrin beta 1 with label.png
- Figure 4 - figure supplement 1 - source data2/Figure 4 - figure supplement 1d Blot of integrin beta 1.png
- __MACOSX/Figure 4 - figure supplement 1 - source data2/._Figure 4 - figure supplement 1d Blot of integrin beta 1.png
- Figure 4 - figure supplement 1 - source data2/Figure 4 - figure supplement 1d Blot of integrin beta 3.png
- __MACOSX/Figure 4 - figure supplement 1 - source data2/._Figure 4 - figure supplement 1d Blot of integrin beta 3.png
- Figure 4 - figure supplement 1 - source data2/Figure 4 - figure supplement 1b Blot of beta actin with label.png
- __MACOSX/Figure 4 - figure supplement 1 - source data2/._Figure 4 - figure supplement 1b Blot of beta actin with label.png
- Figure 4 - figure supplement 1 - source data2/Figure 4 - figure supplement 1b Blot of beta actin.png
- __MACOSX/Figure 4 - figure supplement 1 - source data2/._Figure 4 - figure supplement 1b Blot of beta actin.png
- Figure 4 - figure supplement 1 - source data2/Figure 4 - figure supplement 1d Blot of  beta actin with label.png
- __MACOSX/Figure 4 - figure supplement 1 - source data2/._Figure 4 - figure supplement 1d Blot of  beta actin with label.png
