# Supplementary material for: Interplay of adherens junctions and matrix proteolysis determines the invasive pattern and growth of squamous cell carcinoma
Source: eLife. 2023 Mar 9;12:e76520. doi: 10.7554/eLife.76520 (PMC9998089; doi:10.7554/eLife.76520)
Supplement: Figure 5—source data 1. [file elife-76520-fig5-data1.xlsx]

## Sheet: Fig5d Organotypic tapering
WT	αKO
1.02458	1.7888
1.15976	1.27
1.53907	0.821983
1.28653	1.21642
1.34508	1.31736
1.43704	1.02187
1.30852	1.40509
1.44371	0.949293
1.28512	1.10183
1.77769	1.30501
1.37857	1.284
1.2349	1.18777
2.3825	1.1736
1.63752	1.12296
1.2844	1.2367
2.55704	1.52852
1.5149	1.07609
	1.03362
	1.39476
	1.74664
	1.51282
	1.06971
Table Analyzed	Org tapering WT vs aKO
Column B	αKO
vs.	vs.
Column A	WT
Unpaired t test
P value	0.0202
P value summary	*
Significantly different (P < 0.05)?	Yes
One- or two-tailed P value?	Two-tailed
t, df	t=2.427, df=37
How big is the difference?
Mean of column A	1.506
Mean of column B	1.253
Difference between means (B - A) ± SEM	-0.2528 ± 0.1041
95% confidence interval	-0.4638 to -0.04175
R squared (eta squared)	0.1373
F test to compare variances
F, DFn, Dfd	2.821, 16, 21
P value	0.0275
P value summary	*
Significantly different (P < 0.05)?	Yes
Data analyzed
Sample size, column A	17
Sample size, column B	22

## Sheet: Fig5d Spheroid length
WT	aKO
177.653	270.884
126.276	171.755
183.844	100.763
92.142	29.166
293.933	123.444
258.985	196.611
115.435	87.02
152.303	64.541
175.481	244.156
112.772	200.259
123.99	121.311
230.522	75.751
78.545	109.076
96.448	163.391
233.979	85.495
130.241	54.213
59.363	67.099
68.366	116.745
97.802	101.951
47.443	91.535
52.477	73.881
65.868	168.947
	186.881
	113.066
	116.014
	231.274
	117.617
	77.834
	244.553
Table Analyzed	Data 1
Column B	aKO
vs.	vs.
Column A	WT
Unpaired t test
P value	0.8347
P value summary	ns
Significantly different (P < 0.05)?	No
One- or two-tailed P value?	Two-tailed
t	df	t=0.2098	df=49
How big is the difference?
Mean of column A	135.2
Mean of column B	131.2
Difference between means (B - A) ± SEM	-3.961 ± 18.88
95% confidence interval	-41.91 to 33.99
R squared (eta squared)	0.0008971
F test to compare variances
F	DFn	Dfd	1.212	21	28
P value	0.6253
P value summary	ns
Significantly different (P < 0.05)?	No
Data analyzed
Sample size	column A	22
Sample size	column B	29

## Sheet: Fig5d Spheroid width
WT	aKO
25.3827	20.5756
13.3299	15.6105
44.7885	17.7723
16.3868	16.4333
22.7752	16.5645
18.0395	17.264
21.2174	18.7126
26.3933	8.27692
25.5	21.6379
40.9024	18.49
23.7	18.8033
12.4706	13.7105
12.9841	17.4495
26.5102	15.1829
22.115	12.1047
26.7048	16.9636
20.8073	20.1176
10.6979	12.735
21.1014	13.3039
20.6609	11.5217
17.7952	24.9865
17.792	13.6805
16.307	16.6631
	15.693
	18.9569
	23.2586
	11.4661
	10.2821
	31.3115
Table Analyzed	Data 1
Column B	aKO
vs.	vs.
Column A	WT
Unpaired t test
P value	0.0073
P value summary	**
Significantly different (P < 0.05)?	Yes
One- or two-tailed P value?	Two-tailed
t	df	t=2.796	df=50
How big is the difference?
Mean of column A	21.93
Mean of column B	16.88
Difference between means (B - A) ± SEM	-5.048 ± 1.806
95% confidence interval	-8.676 to -1.421
R squared (eta squared)	0.1352
F test to compare variances
F	DFn	Dfd	2.942	22	28
P value	0.0078
P value summary	**
Significantly different (P < 0.05)?	Yes
Data analyzed
Sample size	column A	23
Sample size	column B	29

## Sheet: Fig5d Spheroid tapering
WT	αKO
1.4142	1.5348
1.35056	1.21979
1.06265	1.20791
1.47228	1.19337
1.20259	1.26689
1.02682	1.57876
1.45426	1.11801
1.7779	1.15768
1.22814	1.12185
1.1926	1.96432
1.76231	1.06036
1.2822	1.58114
1.85162	1.21366
1.26887	1.07655
1.24854	1.12675
1.21368	1.45026
1.21972	1.17667
1.02	1.20185
1.28037	1.11807
2.20627	1.0505
	1.66409
	1.1746
	1.73307
Table Analyzed	Sph tapering WT vs aKO
Column B	αKO
vs.	vs.
Column A	WT
Unpaired t test
P value	0.396
P value summary	ns
Significantly different (P < 0.05)?	No
One- or two-tailed P value?	Two-tailed
t, df	t=0.8578, df=41
How big is the difference?
Mean of column A	1.377
Mean of column B	1.304
Difference between means (B - A) ± SEM	-0.07282 ± 0.08490
95% confidence interval	-0.2443 to 0.09863
R squared (eta squared)	0.01763
F test to compare variances
F, DFn, Dfd	1.478, 19, 22
P value	0.3769
P value summary	ns
Significantly different (P < 0.05)?	No
Data analyzed
Sample size, column A	20
Sample size, column B	23

## Sheet: Fig5d Organotypic width
WT	aKO
41.6533	25.8592
41.9333	19.5909
38.6386	15.0069
44.8174	17.698
34.0829	18.1933
26.0531	24.861
30.1344	21.2595
42.7131	22.7693
38.6616	16.5838
24.6844	14.2129
75.0362	14.6174
29.5294	11.4724
29.9129	17.3359
41.0075	12.1274
28.9681	20.4662
31.8174	13.1019
39.4839	12.0099
26.552	11.2291
45.2387	13.733
39.3717	17.8222
36.4947	27.052
41.8139
46.7595
41.7023
43.2454
128.967
Table Analyzed	Data 1
Column B	aKO
vs.	vs.
Column A	WT
Unpaired t test
P value	<0.0001
P value summary	****
Significantly different (P < 0.05)?	Yes
One- or two-tailed P value?	Two-tailed
t	df	t=5.372	df=45
How big is the difference?
Mean of column A	41.9
Mean of column B	17.48
Difference between means (B - A) ± SEM	-24.42 ± 4.546
95% confidence interval	-33.57 to -15.26
R squared (eta squared)	0.3907
F test to compare variances
F	DFn	Dfd	17.77	25	20
P value	<0.0001
P value summary	****
Significantly different (P < 0.05)?	Yes
Data analyzed
Sample size	column A	26
Sample size	column B	21

## Sheet: Fig5d Organotypic length
WT	aKO
374.534	41.697
1079.37	65.055
1116.93	169.228
451.105	343.232
651.113	64.911
489.033	115.98
453.104	72.924
351.067	107.76
392.826	217.171
300.665	82.706
275.463	40.374
356.281	38.662
263.331	54.459
267.764	125.433
187.085	96.625
229.578	66.707
247.241	240.3
220.25	48.723
485.638	106.684
112.605	340.491
189.044	94.691
531.471
760.636
693.275
812.944
417.991
Table Analyzed	Data 1
Column B	aKO
vs.	vs.
Column A	WT
Unpaired t test
P value	<0.0001
P value summary	****
Significantly different (P < 0.05)?	Yes
One- or two-tailed P value?	Two-tailed
t	df	t=5.372	df=45
How big is the difference?
Mean of column A	41.9
Mean of column B	17.48
Difference between means (B - A) ± SEM	-24.42 ± 4.546
95% confidence interval	-33.57 to -15.26
R squared (eta squared)	0.3907
F test to compare variances
F	DFn	Dfd	17.77	25	20
P value	<0.0001
P value summary	****
Significantly different (P < 0.05)?	Yes
Data analyzed
Sample size	column A	26
Sample size	column B	21
