# Supplementary material for: Interplay of adherens junctions and matrix proteolysis determines the invasive pattern and growth of squamous cell carcinoma
Source: eLife. 2023 Mar 9;12:e76520. doi: 10.7554/eLife.76520 (PMC9998089; doi:10.7554/eLife.76520)
Supplement: Figure 8—figure supplement 1—source data 1. [file elife-76520-fig8-figsupp1-data1.xlsx]

## Sheet: Figure 8 - figure supplement 1b
WT	MKO	MOE	aKO
0.375	0.333333	0.923077	0.583333
0.285714	0.4	0.6	0
0.333333	0.571429	0.75	0.333333
0.272727	0.5	0.5	0.5
0.363636	0.25	0.8	0.5
0.416667	0.5	0.625	0.3
0.636364	0	0.6	0.357143
0.285714	0.4	0.538462	0.25
0.5	0.428571	0.285714	0.2
0.333333	0.333333	0.666667	0.4
0.444444	0.333333	0.666667	0
0.769231	0.25	0.7	0.4375
0.142857	0	0.541667	0.5
0.153846	0	0.4	0.5
0.333333	0.25	0.631579	0.333333
0.4	0.2	0.142857	0.636364
0.666667	0	0.794118	0.444444
0.583333	0.5	0.8125	0.333333
0.8	0.4	0.555556	0.5
0.444444	0.3125	0.333333	0.285714
0.741935	0.375	0.125	0.769231
0.5	0	0.333333	0.333333
0.222222	0.333333	0	0.111111
0.333333	0	0.695652	0.444444
0.75	0	0.25	0.333333
0.333333	0	0.75	0.2
0.333333	0.545455	0.526316	0.428571
0.75	0.571429	0.416667	0.266667
0.642857	0.5	1	0.4
0.4	0.166667	0.75	0.583333
0.5	0.5	0.875	0.75
0.285714	0.3	0.333333	0.428571
0.6	0.105263	0.333333	0.333333
0.769231	0.25	0.833333	0.333333
0.368421	0	0.545455	0
0.72	0.333333	0.333333	0.1
0.4	0.214286	0.3	0.357143
0.5	0.25	0.571429	0.363636
0.666667	0	0.777778	0.44
0.5	0.285714	0.25	0.428571
0	0.125	1	0.6
0.3	0.307692	0.25	0.5
0.416667	0.4	0.857143	0.6
0.4	0	0.666667	0.166667
0.285714	0.75	0.5	0.5
0.272727	0.2	0.8	0.307692
0.222222	0.666667	0.5	0.5
0.5	0.25	0.766667	0.285714
0.6		0.583333	0.333333
0.833333		0.538462	0.5
0.4		0.666667	0.375
0.25		0.875	0.555556
0.857143		0.529412	0.454545
0		0.5	0.25
0.75		0.666667	0.25
0.166667		0.72973	0.428571
0.25		0.75	0.454545
0.416667		0.428571	0.333333
0.5		0.388889	0.375
0.416667		0.142857	0.6
0.444444		0.6	0.2
0		0.384615	0.333333
0.6		0.75	0.6
0.571429		0.6	0.333333
0.666667		0.538462	0.25
0.3125		0.606061	0.375
0.470588		0.526316	0.222222
0.5		0.666667	0.5
0.166667		0.818182	0.454545
0.333333		0.4	0.142857
0.5625		0.166667	0.375
0.2		0.5	0.363636
0.5			0.307692
0.1875			0
0.4			0.555556
0.375			0.5
0.4375			0.285714
0.375			0.2
0.25			0
0.6			0
			0.444444
			0.142857
			0.2
			0.5
			0.375
			0.111111
			0.25
			0.333333
			0.285714
			0
			0.4
			0.333333
			0.25
			0.636364
			0.5
			0
			0.4
			0.2
			0.428571
			0.333333
			0.166667
			0.222222
			0.2
			0.428571
			0
			0.25
			0.333333
			0.4
			0.294118
			0.142857
			0.25
			0.285714
			0.5
Table Analyzed	Data 1
Data sets analyzed	A-E
ANOVA summary
F	21.7
P value	<0.0001
P value summary	****
Significant diff. among means (P < 0.05)?	Yes
R square	0.1663
Brown-Forsythe test
F (DFn, DFd)	2.414 (4, 435)
P value	0.0483
P value summary	*
Are SDs significantly different (P < 0.05)?	Yes
Bartlett's test
Bartlett's statistic (corrected)	9.345
P value	0.053
P value summary	ns
Are SDs significantly different (P < 0.05)?	No
ANOVA table	SS	DF	MS	F (DFn, DFd)	P value
Treatment (between columns)	3.067	4	0.7668	F (4, 435) = 21.70	P<0.0001
Residual (within columns)	15.37	435	0.03534
Total	18.44	439
Data summary
Number of treatments (columns)	5
Number of values (total)	440
Number of families	1
Number of comparisons per family	10
Alpha	0.05
Tukey's multiple comparisons test	Mean Diff.	95.00% CI of diff.	Significant?	Summary	Adjusted P Value
WT vs. MKO	0.1541	0.06008 to 0.2481	Yes	****	<0.0001	A-B
WT vs. MOE	-0.1303	-0.2139 to -0.04663	Yes	***	0.0002	A-C
WT vs. aKO	0.09005	0.01480 to 0.1653	Yes	**	0.0099	A-D
WT vs. aKOMOE	0.01998	-0.05353 to 0.09348	No	ns	0.9459	A-E
MKO vs. MOE	-0.2844	-0.3803 to -0.1884	Yes	****	<0.0001	B-C
MKO vs. aKO	-0.06405	-0.1528 to 0.02467	No	ns	0.2788	B-D
MKO vs. aKOMOE	-0.1341	-0.2214 to -0.04687	Yes	***	0.0003	B-E
MOE vs. aKO	0.2203	0.1427 to 0.2980	Yes	****	<0.0001	C-D
MOE vs. aKOMOE	0.1503	0.07429 to 0.2262	Yes	****	<0.0001	C-E
aKO vs. aKOMOE	-0.07007	-0.1367 to -0.003476	Yes	*	0.0336	D-E
Test details	Mean 1	Mean 2	Mean Diff.	SE of diff.	n1	n2	q	DF
WT vs. MKO	0.4331	0.279	0.1541	0.03432	80	48	6.349	435
WT vs. MOE	0.4331	0.5634	-0.1303	0.03054	80	72	6.033	435
WT vs. aKO	0.4331	0.3431	0.09005	0.02747	80	113	4.636	435
WT vs. aKOMOE	0.4331	0.4131	0.01998	0.02683	80	127	1.053	435
MKO vs. MOE	0.279	0.5634	-0.2844	0.03503	48	72	11.48	435
MKO vs. aKO	0.279	0.3431	-0.06405	0.03239	48	113	2.797	435
MKO vs. aKOMOE	0.279	0.4131	-0.1341	0.03185	48	127	5.955	435
MOE vs. aKO	0.5634	0.3431	0.2203	0.02835	72	113	10.99	435
MOE vs. aKOMOE	0.5634	0.4131	0.1503	0.02773	72	127	7.662	435
aKO vs. aKOMOE	0.3431	0.4131	-0.07007	0.02431	113	127	4.076	435

## Sheet: Figure 8 - figure supplement 1c
	WT			MKO			MOE			aKO			aKOMKO			aKOMOE
Day 1	0.96	1.1	0.9	0.88	0.98	0.75	0.77	0.72	0.68	1.1	1.2	1.4	0.79	0.89	0.74	1.1	0.94	1.3
Day 2	2	2.1	2.4	1.4	1.7	1.8	1.2	1.4	1.6	2.3	2.5	2.2	1.8	1.8	2	2.5	2.8	2.4
Day 3	8.4	8.1	8.4	5.8	5.6	5.9	4.1	5.7	5.7	8.7	8.1	7.6	7.4	7	7.5	8.6	9	8.6
Day 4	14.6	12.9	13.9	9.1	10.2	11.1	10	9.8	11.5	13.6	13.4	14.7	13.3	11.8	11.4	13.2	13.8	12.8
Table Analyzed	Data 1
Two-way RM ANOVA	Matching: Stacked
Assume sphericity?	Yes
Alpha	0.05
Source of Variation	% of total variation	P value	P value summary	Significant?
Interaction	1.72	<0.0001	****	Yes
Time	94.3	<0.0001	****	Yes
Column Factor	3.215	<0.0001	****	Yes
Subject	0.2204	0.3094	ns	No
ANOVA table	SS	DF	MS	F (DFn, DFd)	P value
Interaction	26.9	15	1.793	F (15, 36) = 7.599	P<0.0001
Time	1474	3	491.4	F (3, 36) = 2082	P<0.0001
Column Factor	50.27	5	10.05	F (5, 12) = 35.01	P<0.0001
Subject	3.446	12	0.2872	F (12, 36) = 1.217	P=0.3094
Residual	8.495	36	0.236
Data summary
Number of columns (Column Factor)	6
Number of rows (Time)	4
Number of subjects (Subject)	18
Compare column means (main column effect)
Number of families	1
Number of comparisons per family	15
Alpha	0.05
Tukey's multiple comparisons test	Mean Diff.	95.00% CI of diff.	Significant?	Summary	Adjusted P Value
WT vs. MKO	1.713	0.9776 to 2.447	Yes	****	<0.0001
WT vs. MOE	1.883	1.148 to 2.617	Yes	****	<0.0001
WT vs. aKO	-0.08667	-0.8216 to 0.6482	No	ns	0.9984
WT vs. aKOMKO	0.7783	0.04345 to 1.513	Yes	*	0.0358
WT vs. aKOMOE	-0.1067	-0.8416 to 0.6282	No	ns	0.9957
MKO vs. MOE	0.17	-0.5649 to 0.9049	No	ns	0.9664
MKO vs. aKO	-1.799	-2.534 to -1.064	Yes	****	<0.0001
MKO vs. aKOMKO	-0.9342	-1.669 to -0.1993	Yes	*	0.0108
MKO vs. aKOMOE	-1.819	-2.554 to -1.084	Yes	****	<0.0001
MOE vs. aKO	-1.969	-2.704 to -1.234	Yes	****	<0.0001
MOE vs. aKOMKO	-1.104	-1.839 to -0.3693	Yes	**	0.003
MOE vs. aKOMOE	-1.989	-2.724 to -1.254	Yes	****	<0.0001
aKO vs. aKOMKO	0.865	0.1301 to 1.600	Yes	*	0.0183
aKO vs. aKOMOE	-0.02	-0.7549 to 0.7149	No	ns	>0.9999
aKOMKO vs. aKOMOE	-0.885	-1.620 to -0.1501	Yes	*	0.0157
Test details	Mean 1	Mean 2	Mean Diff.	SE of diff.	N1	N2	q	DF
WT vs. MKO	6.313	4.601	1.713	0.2188	12	12	11.07	12
WT vs. MOE	6.313	4.431	1.883	0.2188	12	12	12.17	12
WT vs. aKO	6.313	6.4	-0.08667	0.2188	12	12	0.5602	12
WT vs. aKOMKO	6.313	5.535	0.7783	0.2188	12	12	5.031	12
WT vs. aKOMOE	6.313	6.42	-0.1067	0.2188	12	12	0.6895	12
MKO vs. MOE	4.601	4.431	0.17	0.2188	12	12	1.099	12
MKO vs. aKO	4.601	6.4	-1.799	0.2188	12	12	11.63	12
MKO vs. aKOMKO	4.601	5.535	-0.9342	0.2188	12	12	6.038	12
MKO vs. aKOMOE	4.601	6.42	-1.819	0.2188	12	12	11.76	12
MOE vs. aKO	4.431	6.4	-1.969	0.2188	12	12	12.73	12
MOE vs. aKOMKO	4.431	5.535	-1.104	0.2188	12	12	7.137	12
MOE vs. aKOMOE	4.431	6.42	-1.989	0.2188	12	12	12.86	12
aKO vs. aKOMKO	6.4	5.535	0.865	0.2188	12	12	5.591	12
aKO vs. aKOMOE	6.4	6.42	-0.02	0.2188	12	12	0.1293	12
aKOMKO vs. aKOMOE	5.535	6.42	-0.885	0.2188	12	12	5.721	12

## Sheet: Figure 8 - figure supplement 1e
	4OHT -																				4OHT +
Day 4	2.1038e+07	1.71451e+07	1.4473e+07	1.35159e+07	2.40776e+07	3.23908e+07	2.40384e+07	2.15214e+07	1.6359e+07	2.88219e+07											856946	255643	1.05893e+06	4.23323e+06	2.78501e+06	926810	310668	1.07727e+06	2.19912e+06	807339	425013	1.65668e+06
Day 6	6.47844e+07	1.06562e+08	2.64821e+08	2.43706e+08	2.35345e+08	1.0963e+08	1.77221e+08	1.6724e+07	174705023	110390891											1.26123e+07	8.6179e+06	1.75733e+06	213628	1.82279e+06	2.65743e+06	7.19582e+06	972216	7.81583e+07	797872	7.73653e+07	4.93437e+06
Day 8	2.25006e+08	2.62905e+08	5.10947e+08	9.1136e+07	1.00381e+08	1.74154e+08	1.99155e+08	9.25358e+07	1.60875e+08	2.27287e+08											4.57773e+07	1.25245e+06	1.5073e+07	2.14376e+07	1.18155e+06	2.14315e+06	7.17048e+06	2.08579e+08	4.45745e+06	5.19951e+06	1.19139e+07	3.63175e+07
Table Analyzed	Data 1
Two-way RM ANOVA	Matching: Stacked
Assume sphericity?	Yes
Alpha	0.05
Source of Variation	% of total variation	P value	P value summary	Significant?
Interaction	11.24	0.0005	***	Yes
Time	20.5	<0.0001	****	Yes
Column Factor	31.48	<0.0001	****	Yes
Subject	15.04	0.2742	ns	No
ANOVA table	SS	DF	MS	F (DFn, DFd)	P value
Interaction	6.997e+16	2	3.499e+16	F (2, 40) = 9.268	P=0.0005
Time	1.276e+17	2	6.38e+16	F (2, 40) = 16.90	P<0.0001
Column Factor	1.96e+17	1	1.96e+17	F (1, 20) = 41.87	P<0.0001
Subject	9.362e+16	20	4681000000000000	F (20, 40) = 1.240	P=0.2742
Residual	1.51e+17	40	3775000000000000
Difference between column means
Mean of 4OHT -	125388434
Mean of 4OHT +	15950033
Difference between means	109438401
SE of difference	16913337
95% CI of difference	74157797 to 144719004
Data summary
Number of columns (Column Factor)	2
Number of rows (Time)	3
Number of subjects (Subject)	22
Compare each cell mean with the other cell mean in that row
Number of families	1
Number of comparisons per family	3
Alpha	0.05
Sidak's multiple comparisons test	Predicted (LS) mean diff.	95.00% CI of diff.	Significant?	Summary	Adjusted P Value
4OHT - - 4OHT +
Day 4	19955402	-47195633 to 87106438	No	ns	0.8497
Day 6	133963477	66812442 to 201114513	Yes	****	<0.0001
Day 8	174396323	107245287 to 241547358	Yes	****	<0.0001
Test details	Predicted (LS) mean 1	Predicted (LS) mean 2	Predicted (LS) mean diff.	SE of diff.	N1	N2	t	DF
4OHT - - 4OHT +
Day 4	21338125	1382722	19955402	27339190	10	12	0.7299	60
Day 6	150388921	16425443	133963477	27339190	10	12	4.9	60
Day 8	204438256	30041933	174396323	27339190	10	12	6.379	60
